# Supplementary material for: The Impact of Boron Carbide Nanoparticle (B4C-NPs) Toxicity on Caenorhabditis elegans Models
Source: Toxics. 2025 Jun 12;13(6):492. doi: 10.3390/toxics13060492 (PMC12197407; doi:10.3390/toxics13060492)
Supplement: Supplementary file 1 [file toxics-13-00492-s001.zip]

Archive with 1 entries (1 files):
- toxics-3604797-supplementary.pdf
